# Supplementary material for: m5C Regulator-Mediated Methylation Modification Patterns and Tumor Microenvironment Infiltration Characterization in Papillary Thyroid Carcinoma
Source: Front Oncol. 2021 Nov 3;11:729887. doi: 10.3389/fonc.2021.729887 (PMC8597900; doi:10.3389/fonc.2021.729887)
Supplement: Supplementary Table 1 — Differentially expressed genes screened and analyzed by the R package limma. [file Table_1.xls]

## Sheet: Sheet1
gene	logFC	AveExpr	t	P.Value	adj.P.Val	B
NSUN4	-3.98496	9.67548	-9.73396	9.11e-21	1e-19	36.4093
NSUN6	-3.61522	9.46265	-7.25125	1.41e-12	7.74e-12	17.9514
DNMT3B	-1.01823	2.51357	-5.05197	5.96e-07	2.18e-06	5.40831
DNMT1	4.83818	18.6897	4.93176	1.08e-06	2.97e-06	4.83828
TET2	-1.00893	4.55903	-3.60521	0.000340236	0.000748519	-0.600455
NSUN3	-0.827574	5.22538	-3.50431	0.000495063	0.000907616	-0.948667
ALYREF	-12.8087	82.7366	-3.30521	0.00101083	0.00158845	-1.60799
NSUN5	2.35443	21.2944	2.71079	0.00692186	0.00951755	-3.35483
NSUN2	-2.42998	28.7026	-2.43593	0.01517	0.0176405	-4.04899
NSUN7	-1.27385	8.57485	-2.41553	0.0160369	0.0176405	-4.09759
DNMT3A	-0.497909	7.86383	-1.1772	0.239623	0.239623	-6.29273
