# Supplementary material for: m5C Regulator-Mediated Methylation Modification Patterns and Tumor Microenvironment Infiltration Characterization in Papillary Thyroid Carcinoma
Source: Front Oncol. 2021 Nov 3;11:729887. doi: 10.3389/fonc.2021.729887 (PMC8597900; doi:10.3389/fonc.2021.729887)
Supplement: Supplementary Table 3 — Distribution of clinical features of the three subtypes. [file Table_3.xls]

## Sheet: Sheet1
m5c-clust	C1	C2	C3	p
gender
FEMALE	112	132	119	0.4513
MALE	45	50	35
M
unknown	1	0	0
M0	85	113	79	0.1423
M1	5	3	1
MX	66	66	74
Stage
unknown	1	1	0
Stage I	92	103	80
Stage II	20	14	17	0.5691
Stage III	32	41	38
Stage IV	12	23	19
T
T1	51	57	34
T2	52	53	58
T3	46	64	53	0.4278
T4	7	7	9
TX	1	1	0
Age
Age<=45	73	89	69	0.7505
Age>45	84	93	85
