# Supplementary material for: m5C Regulator-Mediated Methylation Modification Patterns and Tumor Microenvironment Infiltration Characterization in Papillary Thyroid Carcinoma
Source: Front Oncol. 2021 Nov 3;11:729887. doi: 10.3389/fonc.2021.729887 (PMC8597900; doi:10.3389/fonc.2021.729887)
Supplement: Supplementary Table 4 — Potential drugs for PTC screened and analyzed by l1000FWD tool. [file Table_4.xls]

## Sheet: Sheet1
qvals	combined_scores	pvals	sig_id	scores	zscores	Name	Url	Pattern
5.85184e-16	34.0235	2.73393e-20	CPC007_PC3_6H:BRD-A09719808-001-02-3:10	0.425	-1.73916	BRD-A09719808	NULL	similar
1.09341e-14	32.2336	1.02167e-18	CPC012_A375_6H:BRD-K81795824-001-01-4:10	0.4	-1.79168	BRD-K81795824	NULL	similar
3.13942e-14	30.3913	5.86685e-18	CPC016_HT29_6H:BRD-K80348542-001-01-4:10	0.4	-1.7637	cephaeline	http://en.wikipedia.org/wiki/Cephaeline	similar
1.94059e-13	29.4074	4.98644e-17	CPC017_A549_6H:BRD-A93236127-001-03-7:10	0.375	-1.80389	digitoxin	http://en.wikipedia.org/wiki/Digitoxin	similar
3.77108e-13	28.2196	1.32136e-16	CPC014_PC3_6H:BRD-A52193669-001-01-7:10	0.375	-1.77717	withaferin-a	http://en.wikipedia.org/wiki/Withaferin_A	similar
2.42453e-13	28.2528	6.79633e-17	CPC010_PC3_6H:BRD-A24643465-001-05-3:10	0.375	-1.74748	homoharringtonine	http://www.sigmaaldrich.com/catalog/product/sigma/h0635?lang=en&region=US	similar
1.55542e-13	30.1292	3.6334e-17	CPC014_MCF7_6H:BRD-K69852452-001-02-6:10	0.375	-1.83271	F-1566-0341	NULL	similar
1.54186e-12	27.8508	6.84327e-16	CPC013_PC3_6H:BRD-K16798053-001-01-0:10	0.35	-1.83655	ST-4029573	NULL	similar
3.96097e-12	27.1759	2.40569e-15	CPD002_MCF7_6H:BRD-K42635745-001-19-8:10	0.35	-1.85898	suloctidil	http://en.wikipedia.org/wiki/Sulcotidil	similar
7.34791e-12	24.9916	5.49261e-15	CPC017_A549_6H:BRD-A25687296-300-03-5:10	0.35	-1.75254	emetine	http://en.wikipedia.org/wiki/Emetine	similar
7.16884e-12	25.0839	4.87598e-15	CPC014_A549_6H:BRD-A26002865-001-01-5:10	0.35	-1.75266	verrucarin-a	http://en.wikipedia.org/wiki/Verrucarin_A	similar
1.07076e-11	23.5481	8.50428e-15	CPC010_A375_6H:BRD-A37735495-001-10-6:10	0.35	-1.6736	BRD-A37735495	NULL	similar
3.29291e-12	26.4471	1.69226e-15	CPC014_HCC515_6H:BRD-A26002865-001-01-5:10	0.35	-1.79041	verrucarin-a	http://en.wikipedia.org/wiki/Verrucarin_A	similar
7.34791e-12	23.6943	5.33204e-15	CPC006_A375_6H:BRD-K76703230-001-01-3:0.31	0.35	-1.66007	YM-155	http://www.selleckchem.com/products/YM155.html	similar
6.22263e-12	23.4125	4.07003e-15	CPC001_HCC515_6H:BRD-A82371568-001-01-5:10	0.35	-1.62695	clofarabine	http://en.wikipedia.org/wiki/Clofarabine,http://www.selleckchem.com/products/Clofarabine.html	similar
1.27361e-12	26.5167	5.35517e-16	CPC006_MCF7_6H:BRD-K15409150-001-02-5:30	0.35	-1.73639	penfluridol	http://en.wikipedia.org/wiki/Penfluridol	similar
2.78772e-12	27.0446	1.3024e-15	CPC014_HT29_6H:BRD-K80622725-001-10-2:10	0.35	-1.81687	STK-397047	NULL	similar
5.17196e-11	22.397	9.30273e-14	CPC009_MCF7_6H:BRD-K52321331-019-01-2:10	0.325	-1.7187	BRD-K52321331	NULL	similar
8.79875e-11	23.2314	2.0759e-13	MUC.CP005_MCF7_6H:BRD-A11007541-003-01-9:10	0.325	-1.83173	BCI-hydrochloride	http://www.sigmaaldrich.com/catalog/product/sigma/b4313?lang=en&region=US	similar
7.536e-11	22.3517	1.67236e-13	CPC014_A375_6H:BRD-K81142122-001-15-8:10	0.325	-1.74941	STK-249718	NULL	similar
6.2458e-11	22.9451	1.26932e-13	CPC016_A549_6H:BRD-K80348542-001-01-4:10	0.325	-1.77918	cephaeline	http://en.wikipedia.org/wiki/Cephaeline	similar
4.86268e-11	21.4461	8.29207e-14	CPC002_HA1E_6H:BRD-K91370081-001-10-3:10	0.325	-1.63945	anisomycin	http://en.wikipedia.org/wiki/Anisomycin	similar
4.94786e-11	21.4957	8.78407e-14	CPC001_HCC515_6H:BRD-K76674262-001-01-7:10	0.325	-1.64638	homoharringtonine	http://www.sigmaaldrich.com/catalog/product/sigma/h0635?lang=en&region=US	similar
4.85509e-11	23.5534	7.82548e-14	CPC015_A549_6H:BRD-A68930007-001-03-1:10	0.325	-1.79708	ouabain	http://en.wikipedia.org/wiki/Ouabain,http://www.selleckchem.com/products/ouabain.html	similar
8.65165e-11	21.0238	2.02099e-13	CPC007_A549_6H:BRD-K03067624-003-19-3:10	0.325	-1.65614	emetine	http://en.wikipedia.org/wiki/Emetine	similar
3.41556e-11	25.1294	3.37436e-14	CPC020_A375_6H:BRD-K93034159-001-14-2:10	0.325	-1.86533	cladribine	http://en.wikipedia.org/wiki/Cladribine,http://www.selleckchem.com/products/Cladribine.html	similar
3.69602e-11	24.5981	4.31687e-14	CPC018_HT29_6H:BRD-A71459254-001-02-8:10	0.325	-1.84051	cymarin	http://en.wikipedia.org/wiki/Cymarin	similar
5.78296e-11	23.4244	1.13474e-13	CPC020_A375_6H:BRD-K58306044-001-01-3:10	0.325	-1.80952	YL-54	NULL	similar
3.44619e-11	23.5908	3.70307e-14	CPC011_A375_6H:BRD-K37798499-001-13-2:10	0.325	-1.75638	etoposide	http://en.wikipedia.org/wiki/Etoposide,http://www.selleckchem.com/products/Etopophos.html	similar
4.86268e-11	23.3635	8.29207e-14	CPC014_A549_6H:BRD-A98283014-003-07-7:10	0.325	-1.78602	calmidazolium	http://www.tocris.com/dispprod.php?ItemId=163735#.Ue6tJ5VU2ao	similar
4.40215e-11	22.3441	6.18993e-14	CPC006_HCC515_6H:BRD-K01877528-001-01-6:10	0.325	-1.69167	TL-HRAS-61	NULL	similar
3.88747e-11	23.2626	5.02283e-14	CPC010_A549_6H:BRD-A24643465-001-05-3:10	0.325	-1.7492	homoharringtonine	http://www.sigmaaldrich.com/catalog/product/sigma/h0635?lang=en&region=US	similar
6.85939e-11	23.0847	1.45812e-13	ERG005_VCAP_48H:BRD-K88378636-001-02-8:1	0.325	-1.79841	withaferin-a	http://en.wikipedia.org/wiki/Withaferin_A	similar
5.33723e-11	22.3838	9.84935e-14	CPC010_A375_6H:BRD-K28916077-001-04-0:10	0.325	-1.72096	BRD-K28916077	NULL	similar
5.68999e-11	21.3832	1.1032e-13	CPC006_A375_6H:BRD-K06792661-001-01-9:10	0.325	-1.65027	narciclasine	http://www.tocris.com/dispprod.php?ItemId=239525#.Uebmlo2G2So	similar
1.27534e-11	24.4541	1.0427e-14	CPC006_OV7_6H:BRD-K78867378-001-07-3:10	0.325	-1.74899	MW-A1-12	NULL	similar
7.79328e-11	21.1298	1.76586e-13	CPC006_MCF7_6H:BRD-K04853698-003-01-4:10	0.325	-1.65685	LDN-193189	http://www.selleckchem.com/products/ldn193189.html	similar
3.88747e-11	22.1019	5.17615e-14	CPC002_HCC515_6H:BRD-K91370081-001-10-3:10	0.325	-1.66355	anisomycin	http://en.wikipedia.org/wiki/Anisomycin	similar
1.88302e-10	20.4892	4.75054e-13	CPC010_MCF7_6H:BRD-A24643465-001-05-3:10	0.325	-1.66264	homoharringtonine	http://www.sigmaaldrich.com/catalog/product/sigma/h0635?lang=en&region=US	similar
3.54785e-11	22.8737	4.06094e-14	CPC006_HCC515_6H:BRD-K28907958-001-02-7:11.1	0.325	-1.70809	CD-437	NULL	similar
4.78537e-11	23.009	7.60133e-14	CPC010_A375_6H:BRD-K78062244-001-10-7:10	0.325	-1.75385	BRD-K78062244	NULL	similar
3.41556e-11	22.6613	3.59037e-14	CPC005_A375_6H:BRD-A78360835-001-01-1:10	0.325	-1.6855	cercosporin	http://www.sigmaaldrich.com/catalog/product/sigma/c6696?lang=en&region=US	similar
7.4908e-11	21.1699	1.62733e-13	CPC006_HCT116_6H:BRD-K06792661-001-01-9:10	0.325	-1.65538	narciclasine	http://www.tocris.com/dispprod.php?ItemId=239525#.Uebmlo2G2So	similar
5.59896e-11	23.0735	1.07247e-13	CPC014_A375_6H:BRD-K70161581-001-01-5:10	0.325	-1.77905	BRD-K70161581	NULL	similar
4.51684e-11	23.2323	6.7624e-14	CPC012_A375_6H:BRD-A51777634-001-01-0:10	0.325	-1.76405	VU-0418933-1	NULL	similar
4.85712e-11	23.4164	8.05568e-14	CPC017_A375_6H:BRD-K06426971-001-01-9:10	0.325	-1.78834	ryuvidine	http://www.tocris.com/dispprod.php?ItemId=5165#.UebzFY2G2Sp	similar
9.19076e-11	21.4892	2.18986e-13	CPC008_A375_6H:BRD-K93060291-001-03-9:10	0.325	-1.69746	TL-HRAS-24	NULL	similar
8.0608e-11	20.9859	1.86414e-13	CPC006_HCC15_6H:BRD-M86331534-373-01-5:10	0.325	-1.6486	pyrvinium-pamoate	http://www.chemicalbook.com/ChemicalProductProperty_EN_CB3249600.htm	similar
4.94786e-11	23.4788	8.78407e-14	CPC016_HEPG2_6H:BRD-K91370081-001-10-3:10	0.325	-1.79827	anisomycin	http://en.wikipedia.org/wiki/Anisomycin	similar
4.40215e-11	23.8101	6.37561e-14	CPC017_HT29_6H:BRD-A80502530-001-01-2:10	0.325	-1.80441	cinobufagin	http://en.wikipedia.org/wiki/Cinobufagin	similar
1.39232e-07	-15.6298	2.06202e-09	CPC006_A375_6H:BRD-A62809825-001-01-7:10	-0.25	1.79948	thapsigargin	http://en.wikipedia.org/wiki/Thapsigargin	opposite
2.37428e-07	-14.9609	3.66604e-09	CPC004_HA1E_6H:BRD-K63675182-003-14-5:10	-0.25	1.7735	triflupromazine	http://en.wikipedia.org/wiki/Triflupromazine	opposite
1.19461e-06	-14.161	2.06501e-08	CPC006_HCC515_6H:BRD-K03618428-001-01-3:22.2	-0.225	1.84266	PP-110	NULL	opposite
8.93968e-07	-13.3536	1.43882e-08	ERG005_VCAP_6H:BRD-A39996500-001-01-4:5	-0.225	1.70283	radicicol	http://en.wikipedia.org/wiki/Radicicol	opposite
1.3918e-06	-14.0172	2.55544e-08	CPC006_A375_6H:BRD-K05653692-003-04-7:64	-0.225	1.84618	DL-PDMP	http://www.scbt.com/datasheet-201391-dl-pdmp.html	opposite
1.60087e-06	-13.7153	3.14498e-08	CPC006_A375_6H:BRD-K33583600-001-09-6:10	-0.225	1.82813	isoliquiritigenin	http://en.wikipedia.org/wiki/Isoliquiritigenin	opposite
1.7755e-06	-13.3601	3.57928e-08	CPC006_A375_24H:BRD-K81473043-001-04-7:0.35	-0.225	1.79421	tanespimycin	http://en.wikipedia.org/wiki/Tanespimycin,http://www.selleckchem.com/products/17-AAG(Geldanamycin).html	opposite
9.57563e-07	-13.6305	1.5613e-08	CPC014_MCF7_6H:BRD-A93893742-001-07-1:10	-0.225	1.74605	EMF-sumo1-2	NULL	opposite
1.83873e-05	-10.9233	4.77196e-07	CPC014_HCC515_6H:BRD-U51951544-000-01-8:10	-0.2	1.72801	ZG-10	NULL	opposite
1.36945e-05	-11.8207	3.17659e-07	CPC006_VCAP_6H:BRD-A77216878-001-01-4:10	-0.2	1.81912	manumycin-a	http://www.scbt.com/datasheet-200857-manumycin-a.html	opposite
2.34546e-05	-11.1731	6.48155e-07	CPC004_A375_6H:BRD-A06352508-001-02-9:10	-0.2	1.80551	SB-218078	NULL	opposite
1.07877e-05	-12.2849	2.38892e-07	CPC002_PC3_24H:BRD-K21283037-003-06-2:10	-0.2	1.85522	riluzole	http://en.wikipedia.org/wiki/Riluzole,http://www.selleckchem.com/products/Riluzole(Rilutek).html	opposite
1.07877e-05	-11.7909	2.38892e-07	CPC014_HCC515_6H:BRD-K23192422-001-01-1:10	-0.2	1.78063	lestaurtinib	http://en.wikipedia.org/wiki/Lestaurtinib	opposite
1.31791e-05	-11.054	3.01393e-07	CVD001_HEPG2_6H:BRD-K18787491-001-05-2:13.141	-0.2	1.69518	U-0126	http://www.selleckchem.com/products/U0126.html	opposite
9.59945e-06	-11.5946	2.10112e-07	CPC018_A375_6H:BRD-K12057390-001-02-5:10	-0.2	1.73635	apigenin	http://en.wikipedia.org/wiki/Apigenin	opposite
1.90582e-05	-10.907	5.01285e-07	CPC013_HCC515_6H:BRD-K19540840-001-01-1:10	-0.2	1.73129	saracatinib	http://www.cancer.gov/drugdictionary?cdrid=453588,http://www.selleckchem.com/products/AZD0530.html	opposite
1.38795e-05	-11.9054	3.23246e-07	CPC006_HCC515_6H:BRD-K51575138-001-01-7:10	-0.2	1.83428	TPCA-1	http://www.tocris.com/dispprod.php?ItemId=163598#.Ud249fmG2So,http://www.selleckchem.com/products/tpca-1.html	opposite
1.35117e-05	-11.9918	3.12155e-07	CPC006_HT29_6H:BRD-K83213911-001-02-8:80	-0.2	1.8433	PF-750	https://www.caymanchem.com/app/template/Product.vm/catalog/10010908	opposite
1.88828e-05	-11.3665	4.93142e-07	CPC006_HA1E_6H:BRD-K64634304-001-01-5:40	-0.2	1.8022	tretinoin	http://en.wikipedia.org/wiki/Tretinoin	opposite
1.49096e-05	-11.0712	3.52462e-07	CPC015_HT29_6H:BRD-K70914287-300-01-0:10	-0.2	1.7157	BIBX-1382	NULL	opposite
1.66056e-05	-11.0014	4.10785e-07	CPC014_HT29_6H:BRD-K84085265-001-01-3:10	-0.2	1.72263	CG-930	NULL	opposite
0.000124823	-9.97196	3.73224e-06	CPC006_MCF7_6H:BRD-K96799727-001-02-5:10	-0.175	1.83712	pifithrin-mu	http://www.tocris.com/dispprod.php?ItemId=5217#.Uebtmo2G2So	opposite
0.000347296	-8.50613	1.36942e-05	CPC006_A375_24H:BRD-K33272502-001-01-2:40	-0.175	1.74899	DG-041	NULL	opposite
0.000163899	-9.26253	5.36773e-06	CPC012_HA1E_6H:BRD-K17119186-001-01-8:10	-0.175	1.75753	BAS-00535043	NULL	opposite
0.000167937	-9.09509	5.52743e-06	CPC014_HT29_6H:BRD-K09186807-001-01-6:10	-0.175	1.72993	KIN001-244	NULL	opposite
0.00021222	-8.68588	7.88223e-06	CPC014_HCC515_6H:BRD-M16762496-001-01-9:10	-0.175	1.702	PIK-75	https://www.caymanchem.com/app/template/Product.vm/catalog/10009210,http://www.selleckchem.com/products/PIK-75-Hydrochloride.html	opposite
0.00015669	-9.7457	4.98522e-06	CPC002_HCC515_6H:BRD-A86109770-001-01-9:10	-0.175	1.83801	guggulsterone	http://en.wikipedia.org/wiki/Guggulsterone	opposite
0.000207744	-8.76814	7.66743e-06	CPC014_HCC515_6H:BRD-K36529613-001-01-8:10	-0.175	1.71408	PU-H71	NULL	opposite
0.000102159	-10.2515	2.98776e-06	CPC006_A375_6H:BRD-K38985961-001-06-7:160	-0.175	1.85558	T-5345967	NULL	opposite
8.0514e-05	-10.7735	2.33216e-06	CPC002_PC3_6H:BRD-K24240364-003-02-1:10	-0.175	1.91282	GYKI-52466	NULL	opposite
0.000307176	-8.34443	1.2062e-05	CPC012_SKB_24H:BRD-K01614657-001-01-6:10	-0.175	1.69651	BRD-K01614657	NULL	opposite
0.000249833	-8.41816	9.65856e-06	CPC014_HT29_6H:BRD-K84937637-001-03-2:10	-0.175	1.67857	sirolimus	http://en.wikipedia.org/wiki/Sirolimus,http://www.selleckchem.com/products/Rapamycin.html	opposite
0.000203473	-9.06773	7.45753e-06	CPC006_HA1E_24H:BRD-K90382497-001-03-2:10	-0.175	1.76848	GW-843682X	NULL	opposite
0.000188086	-8.80476	6.6651e-06	CPC014_HT29_6H:BRD-A39052811-377-01-4:10	-0.175	1.70101	mosapride	http://en.wikipedia.org/wiki/Mosapride,http://www.selleckchem.com/products/Mosapride-citrate.html	opposite
0.000162316	-9.55651	5.28933e-06	CPC006_A375_6H:BRD-K08417745-001-02-9:88.8	-0.175	1.81111	SID-26681509	NULL	opposite
0.000227525	-9.0428	8.6739e-06	CPC006_HEPG2_6H:BRD-K61662457-001-02-2:20	-0.175	1.78648	CAY-10594	NULL	opposite
0.000178774	-8.94449	6.11795e-06	CPC014_ASC_24H:BRD-K39944607-001-03-0:10	-0.175	1.71567	ochratoxin-a	http://en.wikipedia.org/wiki/Ochratoxin_A	opposite
0.000188086	-8.48251	6.6651e-06	NMH002_NPC_24H:BRD-K05396879-001-06-7:10	-0.175	1.63876	15-delta-prostaglandin-j2	https://www.caymanchem.com/app/template/Product.vm/catalog/18570	opposite
8.46038e-05	-10.2874	2.4526e-06	CPC012_A375_6H:BRD-K45842176-001-01-3:10	-0.175	1.83364	BRD-K45842176	NULL	opposite
0.000129467	-9.91388	3.91042e-06	CPC006_PC3_6H:BRD-K41859756-001-01-9:10	-0.175	1.83326	NVP-AUY922	http://www.selleckchem.com/products/NVP-AUY922.html	opposite
0.000154715	-9.6715	4.91152e-06	CPC006_HA1E_6H:BRD-K96354014-001-09-6:10	-0.175	1.82179	nifedipine	http://en.wikipedia.org/wiki/Nifedipine	opposite
0.000186914	-9.19208	6.57118e-06	CPC010_HCC515_6H:BRD-K85853281-001-03-9:10	-0.175	1.77373	BRD-K85853281	NULL	opposite
0.00028211	-8.40126	1.10184e-05	CPC013_ASC_24H:BRD-K86761848-001-01-3:10	-0.175	1.69453	I-070759	NULL	opposite
0.000115022	-9.07572	3.39618e-06	MUC.CP003_MCF7_6H:BRD-K25905511-001-02-4:1.1111	-0.175	1.65948	buddleoflavonoloside	http://www.chemspider.com/Chemical-Structure.4475957.html	opposite
0.000195652	-9.25559	7.05205e-06	CPC005_HCC515_6H:BRD-K48735772-001-01-4:10	-0.175	1.79661	PD-158780	NULL	opposite
0.000151946	-9.11766	4.76684e-06	CPC016_A375_6H:BRD-A86109770-001-01-9:10	-0.175	1.71328	guggulsterone	http://en.wikipedia.org/wiki/Guggulsterone	opposite
0.000161211	-9.65885	5.21189e-06	CPC006_MCF7_6H:BRD-K70792160-003-02-0:24	-0.175	1.82829	10-DEBC	http://www.tocris.com/dispprod.php?ItemId=163597#.UdIBpT5AQ98	opposite
0.0001749	-8.83328	5.85874e-06	CPC018_A375_6H:BRD-K31843556-001-01-7:10	-0.175	1.68826	T-0070907	NULL	opposite
0.000171208	-9.63069	5.69107e-06	CPC006_HT29_6H:BRD-K68336408-001-04-2:56.78	-0.175	1.83623	tyrphostin-AG-1478	http://www.sigmaaldrich.com/catalog/product/sigma/t4182?lang=en&region=US,http://www.selleckchem.com/products/ag-1478-tyrphostin-ag-1478.html	opposite
0.00165607	-7.20447	8.61904e-05	CPC007_A375_24H:BRD-K32501161-003-07-0:10	-0.15	1.77252	vanoxerine	http://en.wikipedia.org/wiki/Vanoxerine	opposite
